# Supplementary material for: Dnmt1 mediates epigenetic restriction of invasive traits in clonal crayfish
Source: Nat Commun. 2026 Mar 26;17:2954. doi: 10.1038/s41467-026-71049-z (PMC13031303; doi:10.1038/s41467-026-71049-z)
Supplement: Supplementary file 4 — Source Data File [file 41467_2026_71049_MOESM4_ESM.xlsx]

## Sheet: Figure 1a
Figure 1a - Relative Dnmt1 expression in hemocytes after cold exposure
Animal	t=0 (RT)	t=24h (4°C exposure)	t=48h (back to RT)	Two-sided t-test
1	-0.460529	-1.24339	-1.83469	t=0 vs t=24h	p-val = 0.0228
2	-0.210529	0.256614	-3.10469	t=0 vs t=48h	p-val = 0.002831
3	0.239471	-1.03339	-3.97469	t=24h vs t=48h	p-val = 0.01134
4	-0.370529	-2.01339	-6.96469
5	-0.540529	-2.17339	-6.41469
6	0.349471	-2.18339	-4.07469

## Sheet: Figure 1b
Figure 1b - Relative Dnmt3 expression in hemocytes after cold exposure
Animal	t=0 (RT)	t=24h (4°C exposure)	t=48h (back to RT)	Two-sided t-test
1	0.312826	0.0128495	0.370646	t=0 vs t=24h	p-val = 0.4072
2	-0.0971739	-0.117151	-0.319354	t=0 vs t=48h	p-val = 0.6836
3	-0.557174	0.892849	0.230646	t=24h vs t=48h	p-val = 0.5616

## Sheet: Figure 1c
Figure 1c - Relative Tet expression in hemocytes after cold exposure
Animal	t=0 (RT)	t=24h (4°C exposure)	t=48h (back to RT)	Two-sided t-test
1	0.266792	1.46916	-0.117772	t=0 vs t=24h	p-val = 0.0161
2	0.0967923	1.22916	-0.737772	t=0 vs t=48h	p-val = 0.03776
3	-0.393208	2.26916	0.742228	t=24h vs t=48h	p-val = 0.9569

## Sheet: Figure 1d
Figure 1d - Relative Dnmt1 expression in hemocytes after Biofloc to clearwater transfer
Animal	t=0	t=2d	t=7d	t=14d	Two-sided t-test
1	-0.846979	-2.49437	-1.73353	-1.09767	t=0 vs t=2d	p-val = 0.0385
2	1.34302	-2.12437	-0.953535	-1.74767	t=0 vs t=7d	p-val = 0.1030
3	-0.496979	-1.84437	-2.12353	-1.67767	t=0 vs t=14d	p-val = 0.1009
					t=2 vs t=7d	p-val = 0.2328
					t=2 vs t=14d	p-val = 0.0814
					t=7 vs t=14d	p-val = 0.8228

## Sheet: Figure 1e
Figure 1e - Dnmt1 transcript levels in hemocytes at 2, 14, and 28 days post-injection (dpi)
	2^-ΔΔCt (TBP)
	t=2dpi	t=14dpi	t=28dpi	Two-sided t-test
Ctrl	0.9395	1.0401	0.895	t=2 dpi Ctrl vs KD	p-val=0.0072
	1.014	0.8992	0.8351	t=14dpi Ctrl vs KD	p-val=0.0003
	1.05	1.0693	1.3379	t=28dpi Ctrl vs KD	p-val=0.0098
Dnmt1-KD	0.2661	0.2068	0.3387
	0.6113	0.1669	0.2513
	0.2349	0.2925	0.221

## Sheet: Figure 1f
Figure 1f - Dnmt1 transcript levels in Heart at 14 days post-injection (dpi)
	2^-ΔΔCt (TBP)	Two-sided t-test
Ctrl	1.2746	p-val = 0.0164
	1.3566
	0.5783
Dnmt1-KD	0.0797
	0.1387
	0.01

## Sheet: Figure 1g
Figure 1g - Dnmt1 transcript levels in Abdominal muscle at 14 days post-injection (dpi)
	2^-ΔΔCt (TBP)	Two-sided t-test
Ctrl	1.0867	p-val = 0.005
	0.7371
	1.2483
Dnmt1-KD	0.2238
	0.1015
	0.1397

## Sheet: Figure 1h
Figure 1h - Dnmt1 transcript levels in Hepatopancreas at 14 days post-injection (dpi)
	2^-ΔΔCt (TBP)	Two-sided t-test
Ctrl	1	p-val = 0.0004
	1.0497
	0.9526
Dnmt1-KD	0.0364
	0.2553
	0.2238

## Sheet: Figure 1i
Figure 1i - Dnmt1 transcript levels in Brain at 14 days post-injection (dpi)
	2^-ΔΔCt (TBP)	Two-sided t-test
Ctrl	1.1147	p-val = 0.0047
	0.8807
	1.0187
Dnmt1-KD	0.577
	0.4954
	0.3627

## Sheet: Figure 1j
Figure 1j - Dnmt1 transcript levels in Gills at 14 days post-injection (dpi)
	2^-ΔΔCt (TBP)	Two-sided t-test
Ctrl	1.2198	p-val = 0.205
	0.6015
	1.3629
Dnmt1-KD	1.0116
	0.0894
	0.4719

[truncated: 23 more sheets: Figure 1k, Figure 1l, Figure 2a, Figure 2b, Figure 2c, Figure 2d, Figure 2e, Figure 2f, Figure 2h, Figure 2i, Figure 2j, Figure 3e, Figure 4e, Figure 5i, Figure 5j, Figure 5k, Figure 5l, Supplementary Figure S1a, Supplementary Figure S1b, Supplementary Figure S2a …]
